# Supplementary material for: Encapsulation of Fennel and Basil Essential Oils in β-Cyclodextrin for Novel Biopesticide Formulation
Source: Biomolecules. 2024 Mar 14;14(3):353. doi: 10.3390/biom14030353 (PMC10968348; doi:10.3390/biom14030353)
Supplement: Supplementary file 1 [file biomolecules-14-00353-s001.zip]

Archive with 1 entries (1 files):
- biomolecules-2890112-supplementary.pdf
